# Supplementary material for: Endometrial stromal PRMT5 plays a crucial role in decidualization by regulating NF-κB signaling in endometriosis
Source: Cell Death Discov. 2022 Oct 4;8:408. doi: 10.1038/s41420-022-01196-x (PMC9532444; doi:10.1038/s41420-022-01196-x)
Supplement: Supplementary file 2 — Supplementary Table 1. Clinical characteristics of women recruited in the study [file 41420_2022_1196_MOESM2_ESM.xlsx]

## Sheet: Supplementary Table 1
Supplementary Table 1. Clinical characteristics of women recruited in the study
Variables	Control group (n=17)	Endometriosis group (n=14)	Endometrium for isolation of primary stromal cells (n=14)	P-value
Age (years)	32.1 ± 2.7	31.9 ± 4.7	30.1 ± 4.6	0.365
BMI (kg/m2)	21.8 ± 2.8	22.1 ± 2.9	22.5 ± 4.2	0.923
Infertility duration (years)	3.4 ± 2.0	2.6 ± 2.4	3.5 ± 1.8	0.203
Miscarriages	0.1 ± 0.2	0.2 ± 0.4	0.1 ± 0.3	0.36
Live births	0.9 ± 0.3	0.6 ± 0.5	0.8 ± 0.6	0.151
