# Supplementary material for: Endometrial stromal PRMT5 plays a crucial role in decidualization by regulating NF-κB signaling in endometriosis
Source: Cell Death Discov. 2022 Oct 4;8:408. doi: 10.1038/s41420-022-01196-x (PMC9532444; doi:10.1038/s41420-022-01196-x)
Supplement: Supplementary file 3 — Supplementary Table 2. Primers used for Ad-shPrmt5 (5'-3') [file 41420_2022_1196_MOESM3_ESM.xlsx]

## Sheet: Supplementary Table 2
Supplementary Table 2. Primers used for Ad-shPrmt5 (5’-3’)
Primer	Sequence (5’-3’)
shPrmt5-F	gatccgGCACAGTTTGAGATGCCTTATTTCAAGAGAATAAGGCATCTCAAACTGTGCCTTTTTTG
shPrmt5-R	aattcaaaaaaGGCACAGTTTGAGATGCCTTATTCTCTTGAAATAAGGCATCTCAAACTGTGCCG
