# Supplementary material for: Endometrial stromal PRMT5 plays a crucial role in decidualization by regulating NF-κB signaling in endometriosis
Source: Cell Death Discov. 2022 Oct 4;8:408. doi: 10.1038/s41420-022-01196-x (PMC9532444; doi:10.1038/s41420-022-01196-x)
Supplement: Supplementary file 4 — Supplementary Table 3. Primers used for qRT-PCR (5'-3') [file 41420_2022_1196_MOESM4_ESM.xlsx]

## Sheet: Supplementary Table 3
Supplementary Table 3. Primers used for qRT-PCR (5’-3’)
Gene	Forward primer	Reverse primer
h18s	CGGCTACCACATCCAAGGAA	CTGGAATTACCGCGGCT
hPRMT5	CTAGACCGAGTACCAGAAGAGG	CAGCATACAGCTTTATCCGCCG
IGFBP1	TTTTACCTGCCAAACTGCAACA	CCCATTCCAAGGGTAGACGC
PRL	GGAGCAAGCCCAACAGATGAA	GGCTCATTCCAGGATCGCAAT
m18s	ATGGCCGTTCTTAGTTGGTG	CGGACATCTAAGGGCATCAC
mPrmt5	CTGAATTGCGTCCCCGAAATA	AGGTTCCTGAATGAACTCCCT
NF-κB	CCCACGAGCTTGTAGGAAAGG	GGATTCCCAGGTTCTGGAAAC
IL1A	AGATGCCTGAGATACCCAAAACC	CCAAGCACACCCAGTAGTCT
IL1B	ATGATGGCTTATTACAGTGGCAA	GTCGGAGATTCGTAGCTGGA
