# Supplementary material for: Endometrial stromal PRMT5 plays a crucial role in decidualization by regulating NF-κB signaling in endometriosis
Source: Cell Death Discov. 2022 Oct 4;8:408. doi: 10.1038/s41420-022-01196-x (PMC9532444; doi:10.1038/s41420-022-01196-x)
Supplement: Supplementary file 5 — Supplemental Table 4. Details of antibodies used [file 41420_2022_1196_MOESM5_ESM.xlsx]

## Sheet: Supplementary Table 4
Supplemental Table 4. Details of antibodies used
Antibody	Application (dilution)	Source	Catalogue number
PRMT5	IHC (1:500), WB (1:10000), IF (1:500)	Abcam	ab109451
FOXO1	IHC (1:500), WB (1:1000)	Cell Signaling Technology	2880S
F-actin	IF (1:200)	Abcam	ab112125
sDMA	WB (1:1000)	Cell Signaling Technology	13222
HOXA10	WB (1:500)	SantaCruz	271953
WNT4	WB (1:1000)	Genetex	101085
NF-κB	WB (1:1000)	SantaCruz	SC372
GAPDH	WB (1:10000)	Bioworld Technology	AP0063
HRP-conjugated secondary antibody	IHC (1:1000), WB (1:10000)	Cell Signaling Technology	7074
Alexa Fluor 594-conjugated secondary antibody	IF (1:1000)	Abcam	ab150080
